# Supplementary material for: FtMYB163 Gene Encodes SG7 R2R3-MYB Transcription Factor from Tartary Buckwheat (Fagopyrum tataricum Gaertn.) to Promote Flavonol Accumulation in Transgenic Arabidopsis thaliana
Source: Plants (Basel). 2024 Sep 27;13(19):2704. doi: 10.3390/plants13192704 (PMC11478641; doi:10.3390/plants13192704)
Supplement: Supplementary file 1 [file plants-13-02704-s001.zip]

Archive with 4 entries (4 files):
- Fig. S1.tif
- Fig. S2.tif
- Table S1.pdf
- Table S2.pdf
